# Supplementary material for: An approach for prioritizing candidate genes from RNA-seq using preclinical cocaine self-administration datasets as a test case
Source: G3 (Bethesda). 2023 Jul 12;13(10):jkad143. doi: 10.1093/g3journal/jkad143 (PMC10542560; doi:10.1093/g3journal/jkad143)
Supplement: jkad143_Supplementary_Data [file jkad143_supplementary_data.zip]

Archive with 6 entries (6 files):
- Figure_S1_-_FINAL_G3-2022-404013.pdf
- Figure_S2_-_FINAL_G3-2022-404013.pdf
- Figure_S3_-_FINAL_G3-2022-404013.pdf
- Figure_S4_-_FINAL_G3-2022-404013.pdf
- File_S1_-_FINAL_G3-2022-404013.docx
- Tables_S1_through_S13_-_FINAL_G3-2022-404013.xlsx
